# Supplementary material for: Light-Cured Junction Formation and Broad-Band Imaging Application in Thermally Mismatched van der Waals Heterointerface
Source: Materials (Basel). 2024 Aug 11;17(16):3988. doi: 10.3390/ma17163988 (PMC11356230; doi:10.3390/ma17163988)
Supplement: Supplementary file 1 [file materials-17-03988-s001.zip]

Archive with 1 entries (1 files):
- materials-3085612-supplementary.pdf
